# Supplementary material for: Personal Activity Intelligence and Ischemic Heart Disease in a Healthy Population: China Kadoorie Biobank Study
Source: J Clin Med. 2022 Nov 4;11(21):6552. doi: 10.3390/jcm11216552 (PMC9655296; doi:10.3390/jcm11216552)
Supplement: Supplementary file 1 [file jcm-11-06552-s001.zip]

Archive with 1 entries (1 files):
- jcm-1942833-supplementary.pdf
